# Supplementary material for: Natural Compounds as Non-Nucleoside Inhibitors of Zika Virus Polymerase through Integration of In Silico and In Vitro Approaches
Source: Pharmaceuticals (Basel). 2022 Nov 30;15(12):1493. doi: 10.3390/ph15121493 (PMC9788182; doi:10.3390/ph15121493)
Supplement: Supplementary file 1 [file pharmaceuticals-15-01493-s001.zip]

Archive with 1 entries (1 files):
- pharmaceuticals-2025085-supplementary.pdf
